# Supplementary material for: Discovery of Novel c-Jun N-Terminal Kinase 1 Inhibitors from Natural Products: Integrating Artificial Intelligence with Structure-Based Virtual Screening and Biological Evaluation
Source: Molecules. 2022 Sep 22;27(19):6249. doi: 10.3390/molecules27196249 (PMC9572546; doi:10.3390/molecules27196249)
Supplement: Supplementary file 1 [file molecules-27-06249-s001.zip]

Archive with 1 entries (1 files):
- molecules-1914335-supplementary.pdf
